# Supplementary material for: Branched-chain actin dynamics polarizes vesicle trajectories and partitions apicobasal epithelial membrane domains
Source: Sci Adv. 2023 Jun 28;9(26):eade4022. doi: 10.1126/sciadv.ade4022 (PMC10306301; doi:10.1126/sciadv.ade4022)
Supplement: Supplementary file 2 — Tables S1 to S3 [file sciadv.ade4022_tables_s1_to_s3.zip]

Archive with 1 entries (1 files):
- ade4022_Tables_S1_to_S3.xlsx
