# Supplementary material for: Branched-chain actin dynamics polarizes vesicle trajectories and partitions apicobasal epithelial membrane domains
Source: Sci Adv. 2023 Jun 28;9(26):eade4022. doi: 10.1126/sciadv.ade4022 (PMC10306301; doi:10.1126/sciadv.ade4022)
Supplement: Supplementary file 2 — Tables S1 to S3 [file sciadv.ade4022_tables_s1_to_s3.zip › ade4022_Tables_S1_to_S3.xlsx]

## Sheet: Table S1
Table S 1 ACT-5 cooperates with other actin isoforms in apical domain positioning in the C. elegans intestine
RNAi/mutant	Lumenogenesis defects*	ERM-1 displaced to cytoplasm (defect in apical membrane polarization)*	ERM-1 displaced to the basolateral membrane (membrane polarity defect)*	emb and/or early larval arrest (lva); new increased sterility (ste); other*
Is actin's function in polarity mediated by ACT-5 alone?
act-5 3'UTR RNAi	yes	yes	no	no
act-5(ok1397)	yes	yes	no	lva
act-5-LE17bp-3'UTR RNAi	yes	yes	yes	lva
actin RNAi	yes	yes	yes	emb and lva
ACT-5::GFP[ACT-5 expression ++/267]	yes	yes	no	lva
ACT-5 is required for polarity but may require other actin isoforms to exert its full effect
rrf-3; act-5 3'UTR RNAi	yes	yes	yes	lva
rrf-3 act-5-LE17bp-3'UTR RNAi	yes (+++)	yes (++)	yes (++)	lva
rrf-3; actin RNAi	yes (++++)	yes (+++)	yes (+++)	emb (++) lva
Are ACT-1-4 dispensable for intestinal polarity?
act-1(tm6888)	yes	mild homogenously	no	no
act-2 (ok1229)	yes	homogenously and punctate	no	no
act-3 (tm6924)	yes	strong homogeneously and punctate	no	no
act-1 3'UTR (+/-rrf-3)	no	no	no	no
act-2 3'UTR (+/-rrf-3)	no	no	no	no
act-3 3'UTR (+/-rrf-3)	no	no	no	no
act-4 3'UTR (+/-rrf-3)	no	no	no	no
double act-5-LE17bp-3'UTR RNAi act-1 3'UTR RNAi	same as act-5-LE17bp-3'UTR RNAi	same as act-5-LE17bp-3'UTR RNAi	same as act-5-LE17bp-3'UTR RNAi	same as act-5-LE17bp-3'UTR RNAi
double act-5-LE17bp-3'UTR RNAi act-2 3'UTR RNAi	same as act-5-LE17bp-3'UTR RNAi	same as act-5-LE17bp-3'UTR RNAi	same as act-5-LE17bp-3'UTR RNAi	same as act-5-LE17bp-3'UTR RNAi
double act-5-LE17bp-3'UTR RNAi act-3 3'UTR RNAi	same as act-5-LE17bp-3'UTR RNAi	same as act-5-LE17bp-3'UTR RNAi	same as act-5-LE17bp-3'UTR RNAi	same as act-5-LE17bp-3'UTR RNAi
double act-5-LE17bp-3'UTR RNAi act-4 3'UTR RNAi	same as act-5-LE17bp-3'UTR RNAi	same as act-5-LE17bp-3'UTR RNAi	same as act-5-LE17bp-3'UTR RNAi	same as act-5-LE17bp-3'UTR RNAi
ACT-5 interacts with other actin isoforms in polarity
double act-1-3'UTR act-2-3'UTR RNAi	no	no	no	no
double act-1-3'UTR act-3-3'UTR RNAi	no	no	no	no
double act-1-3'UTR act-4-3'UTR RNAi	no	no	no	no
double act-2-3'UTR act-3-3'UTR RNAi	no	no	no	no
double act-2-3'UTR act-4-3'UTR RNAi	no	no	no	no
double act-3-3'UTR act-4-3'UTR RNAi	no	no	no	no
triple act-1-3'UTR act-2-3-UTR act-3-3'UTR RNAi	no	no	no	no
triple act-1-3'UTR act-3-3'UTR act-4-3'UTR RNAi	no	no	no	no
triple act-2-3'UTR act-3-3'UTR act-4-3'UTR RNAi	no	no	no	no
triple act-1-3'UTR act-2-3'UTR act-4-3'UTR RNAi	no	no	no	no
quadruple act-1-3'UTR act-2-3'UTR act-3-3'UTR act-4-3'UTR RNAi	yes	no	no	embryonic arrest, no elongation, no excretory canal extension
quintuple act-1-3'UTR act-2-3'UTR act-3-3'UTR act-4-3'UTR act-5-3'UTR RNAi	yes	yes	yes	embryonic arrest, no elongation, no excretory canal extension
quintuple act-1-3'UTR act-2-3-3'UTR act-3-3'UTR act-4-3'UTR act-5-LE17bp-3'UTR RNAi	enhances act-5-LE17bp-3'UTR RNAi	enhances act-5-LE17bp-3'UTR RNAi	enhances act-5-LE17bp-3'UTR RNAi	highly penetrant embryonic arrest, no elongation, no excretory canal extension
ACT-5 may require at least 2 different additional actin isoforms for its full polarity function
quadruple act-1-3'UTR act-2-3-3'UTR act-3'UTR act-5-3'UTR RNAi	yes	yes	yes
triple act-1-3'UTR act-2-3'UTR act-5-3'UTR RNAi	yes	yes	yes
triple act-1-3'UTR act-3-3'UTR act-5-3'UTR RNAi	yes	yes	no
triple act-1-3'UTR act-4-3'UTR act-5-3'UTR RNAi	yes		no
triple act-2-3'UTR act-3-3'UTR act-5-3'UTR RNAi			no
triple act-2-3'UTR act-4-3'UTR act-5-3'UTR RNAi			no
triple act-3-3'UTR act-4-3'UTR act-5-3'UTR RNAi			yes
rrf-3 triple act-1-3'UTR act-2-3'UTR act-5-3'UTR RNAi rrf-3			enhances rrf-3 act-5-3'UTR RNAi
rrf-3 triple act-1-3'UTR act-3-3'UTR act-5-3'UTR RNAi			same as rrf-3 act-5-3'UTR RNAi
rrf-3 triple act-1-3'UTR act-4-3'UTR act-5-3'UTR RNAi			same as rrf-3 act-5-3'UTR RNAi
rrf-3 triple act-2-3'UTR act-3-3'UTR act-5-3'UTR RNAi			enhances rrf-3 act-5-3'UTR RNAi
rrf-3 triple act-2-3'UTR act-4-3'UTR act-5-3'UTR RNAi			enhances rrf-3 act-5-3'UTR RNAi
rrf-3 triple act-3-3'UTR act-4-3'UTR act-5-3'UTR RNAi			enhances rrf-3 act-5-3'UTR RNAi
*Apical domain biogenesis and polarity defects were evaluated by tracking ERM-1::GFP (note that ACT::GFP, for instance, is more sensitive to basolateral displacement; see text)

## Sheet: Table S2
Table S2. Strain list
Strains obtained from other resources and used in this study.
Strain	Detailed Genotype	Source and Comments
	act-1(tm6888)	National Bioresource Project for the nematode; Shohei Mitani
	act-3(tm6924)	National Bioresource Project for the nematode; Shohei Mitani
	pwIs68(vha-6p::rab-8::gfp)	Barth Grant
	dkIs259[act-5p::gfp::pgp-1; unc-119(+)]	Ken Sato
BC11110	dpy-5(e907) I; sEx11110. sEx11110: [rCesT04C12.4::GFP + pCeh361]. rCesT04C12.4: act-3p.	CGC
DH1116	bls5[chc-1p::gfp::chc-1 + rol-6(su1006)]	Barth Grant, David Hirsh
EU1382	N2; orEx1[act-2p::act-2::gfp + rol-6(su1006)]	John Willis, Bruce Bowerman; CGC
EU1383	act-2(ok1229)	The C. elegans Gene Knockout Project at the Oklahoma Medical Research Foundation; The International C. elegans Gene Knockout Consortium; CGC
FS254	slcf-1(tm2258); fsEx254[slcf-1p::slcf-1::gfp]	Florence Solari
GOU1861	wsp-1a(cas723[gfp::wsp-1a] iv; arx-2(cas725[arx-2::tag-rfp]) V	Zhiewen Zhu, Guangshuo Ou; CGC
HT1593	unc-119(ed3)	CGC
KK1216	par-3(it298[par-3::gfp]) III.	Ken Kemphues; CGC
KK1218	par-3(it300[par-3::mCherry]) III.	Ken Kemphues; CGC
KK1228	pkc-3(it309[gfp::pkc-3]) II.	Ken Kemphues; CGC
KK1248	par-6(it319[par-6::gfp]) I.	Ken Kemphues; CGC
KWN117	pha-1(e2123) III; him-5(e1490) V;	Keith Nehrke; CGC
	rnyEx60 [pELA2 (vha-6p:::vha-6::mCherry) + myo-3p::GFP + pCL1 (pha-1+)]
KWN246	pha-1(e2123) III; rnyEx133 [pKN114 (opt-2p:::opt-2(aa1-412)::GFP) + pCL1 (pha-1+)]	Keith Nehrke; CGC
ML1651	unc-119(ed3) III; mcIs46[dlg-1p::dlg-1::rfp +unc-119 (+)]	Michel Labouesse, CGC
MR0931.1	rde-1; rrls01[elt-2::gfp]; rrEx236[end-3::rde-1; elt-2::rde-1; inx-6::gfp]	Michael Hebeisen, Richard Roy
MZE1	unc-119(ed3);cbgIs91[pept-1p::pept-1::DsRed;unc-119(+)];cbgIs98[pept-1p::gfp::rab-11; unc-119(+)]	Marino Zerial
MZE91R	unc-119(ed3);cbgIs91[pept-1p::pept-1::DsRed;unc-119(+)]; rrf-3(pk142)	Marino Zerial
PJS423	plet-413::let-413::gfp	Michel Labouesse
RB1228	arx-2 (ok1269) V/nT1[qIs51] (IV;V)	The C. elegans Gene Knockout Project at the Oklahoma Medical Research Foundation; The International C. elegans Gene Knockout Consortium; CGC
RT1103	unc-119(ed3) III;pwls429(vha-6p::mCherry::rab-7 + unc-119)	Barth Grant
RT1315	unc-119(ed3) III; pwIs503[vha-6p::mans::gfp + unc-119(+)]	Barth Grant; CGC
RT2293	pwIs846(vha-6p::rab-5::rfp)	Barth Grant; CGC
RT311	unc-119(ed3) III; pwIs69[vha6p::gfp::rab-11 + unc-119(+)]	Barth Grant; CGC
RT327	unc-119(ed3) III; pwIs72[vha-6p::gfp::rab-5 + unc-119(+)]	Barth Grant; CGC
RT476	unc-119(ed3) III; pwIs72[vha-6p::gfp::rab-7 + unc-119(+)]	Barth Grant; CGC
RT476	unc-119(ed3) III; pwIs170 [vha6p::gfp::rab-7 + Cbr-unc-119(+)].	Barth Grant; CGC
RT525	unc-119(ed3) III; pwIs72[vha-6p::gfp::rab-10 + unc-119(+)]	Barth Grant; CGC
RT525	unc-119(ed3) III; pwIs206 [vha6p::gfp::rab-10 + Cbr-unc-119(+)].	Barth Grant; CGC
RW15	act-1,2,3(st15)	Robert Waterston; CGC.
RW3455	act-3(st22)	Robert Waterston; CGC
SU159	ajm-1(ok160); jcEx44 [ajm-1::gfp + rol-6(su1006)]	Jeffrey D. Hardin; CGC.
SU93	jcIs1[ajm-1::gfp + unc-29(+) + rol-6(su1006)]	Jeffrey D. Hardin; CGC.
VC460	unc-60(gk239)V/nT1[qIs51]	The C. elegans Reverse Genetics Core Facility at the University of British Columbia; The international C. elegans Gene Knockout Consortium
VC971	+/mT1 II; act-5(ok1397)/mT1 [dpy-109e128)] III	The C. elegans Reverse Genetics Core Facility at the University of British Columbia; The international C. elegans Gene Knockout Consortium
VP303	rde-1(ne219); kbIs7[nhx-2p::rde-1 + rol-6(su1006)]	Kevin Strange. CGC.
Strains generated in Gobel lab; used in this study. VJ: strains, fg: plasmid.
Strain	Detailed Genotype	Source and Explanation
	unc-119(ed3); fgEx12[act-5p::act-5::gfp + unc-119 (+)]	Low copy number transgene array
VJ268
VJ 267	unc-119(ed3); fgEx12[act-5p::act-5::gfp + unc-119 (+)]	High copy number transgene array
VJ507	N2; fgEx17[aqp-1p::aqp-1::gfp + rol-6(su1006)]
VJ508	N2; fgEx17[aqp-4p::aqp-4::gfp + rol-6(su1006)]
VJ600	N2; fgIs101[5.0 Kb elt-2p::lifeact::linker::gfp::unc-54 3'UTR) + rol-6(su1006)]
VJ601	N2; fgEx238[2.2 Kb aqp-4p::aqp-4::gfp + rol-6(su1006)]	High copy number transgene array (30 ng/µl injected).
VJ602	N2; fgEx200[elt-2p::arx-2::gfp + rol-6(su1006)]	Low copy number transgene array (2 ng/l injected).
VJ603	N2; fgEx201[elt-2::lifeact::linker::mCherry::unc-54 3'UTR; + rol-6(su1006)]	High copy number transgene array (20 ng/µl injected)
VJ604	N2; fgIs102[elt-2p::lifeact::linker::gfp::unc-54 3'UTR; rol-6(su1006)]
VJ605	N2; fgEx203[elt-2::lifeact::linker::mCherry::unc-54 3'UTR + elt-2p::arx-2::gfp + rol-6(su1006)]	lifeact::mCherry: 5 ng/µl injected.
		arx-2::gfp: 2 ng/µl injected.
VJ606	arx-2(ok1268); fgEx204[erm-1p::erm-1::mCherry, + rol-6(su1006)]
VJ607	unc-60(gk239); fgEx205[erm-1p::erm-1::mCherry, + rol-6(su1006)]
VJ610	N2; fgIs100[erm-1p::erm-1::gfp + rol-6(su1006)]
VJ612	N2; fgEx109[elt-2p::dendra2 + rol-6(su1006)]
VJ613	N2; fgEx104[elt-2p::unc-60::gfp + rol-6(su1006)]
VJ616	N2; fgEx106[elt-2p::mCherry + rol-6(su1006)]
VJ618	N2; fgEx103[elt-2p::rab-11::gfp + rol-6(su1006)]
VJ621	N2; fgEx107[elt-2p::rab-10::gfp + rol-6(su1006)]
VJ628	act-5(ok1397); fgEx206[erm-1p::erm-1::gfp + rol-6(su1006)]
VJ630	unc-119(ed3); fgEx208[elt-2p::lifeact::linker::dendra2::elt-2 3'UTR + unc-119(+)]
VJ650	unc-119(ed3); fgEx209[elt-2p::lifeact::linker::pagfp::elt-2 3'UTR; elt-2::lifeact::linker::mCherry::unc-54 3'UTR + unc-119(+)]
VJ663	unc-119(ed3); fgEx210[elt-2p::lifeact::linker::pagfp::elt-2 3'UTR + unc-119(+)]
VJ675	unc-119(ed3); fgEx211[act-3p-act-3::unc-54 3'UTR + unc-119(+)]
VJ682	unc-119(ed3); fgEx212[act-4p::act-4::unc-54 3'UTR + unc-119(+)]
VJ684	unc-119(ed3); fgEx213[566 bp elt-2p::tag-rfp::rab-10::elt-2 3'UTR + unc-119(+)]
VJ688	unc-119(ed3); fgEx214[566 bp elt-2p::tag-rfp::rab-10::elt-2 3'UTR; elt-2::arx-2::gfp + unc-119(+)]
VJ703	arx-2(cas725[arx-2::tag-rfp]; unc-119(ed3) III; pwIs69[vha6p::gfp::rab-11 + unc-119(+)]
VJ704	unc-119(ed3); fgEx215[566 bp elt-2p::sec-23:: tag-rfp::elt-2 3'UTR + unc-119(+)]
VJ709	N2; fgEx216 [566 bp elt-2p::sec-23:: tag-rfp::elt-2 3'UTR + lifeact::gfp + sqt-1(e1350)]
VJ711	unc-119(ed3); fgEx217[566 bp elt-2p::sec-23:: tag-rfp::elt-2-3'UTR + 5 Kb elt-2p::arx-2::gfp + unc-119(+)]
VJ713	N2; fgEx218[566 bp elt-2p::sec-23:: tag-rfp::elt-2 3'UTR + 5 Kb elt-2p::arx-2::gfp + sqt-1(e1350)]
VJ714	pkc-3(it309)[gfp::pkc-3] II; erm-1p::mCherry
VJ719	unc-119(ed3); fgEx219[566 bp elt-2p::sec-23:: tag-rfp::unc-54 3'UTR + fgIs100[erm-1p::erm-1::gfp + rol-6(su1006)]
VJ721	unc-119(ed3); fgEx220[elt-2(1588bp)p::sec-23::tag-rfp::elt-2 3'UTR + unc-119(+)]
VJ723	unc-119(ed3); fgEx174[erm-1p::erm-1::gfp + unc-119(+)]	High copy number transgene array (20ng/µl injected).
VJ732	par-3(it300[par-3::mCherry]) III; fgEx178[erm-1p::erm-1::gfp + unc-119(+)]
VJ734	rde-1(ne219); kbIs7[nhx-2p::rde-1 + rol-6(su1006)]; fgEx178[erm-1p::erm-1::gfp + unc-119(+)]
VJ739	rde-1; rrls01[elt-2::gfp]; rr236[end-3::rde-1; elt-2::rde-1; inx-6::gfp]; fgEx178[erm-1p::erm-1::gfp + unc-119(+)]
VJ744	rde-1; rrls01[elt-2::gfp]; rr236[end-3::rde-1; elt-2::rde-1; inx-6::gfp]; fgEx181[elt-2p::arx-2::gfp]; fgEx204[erm-1p::erm-1::mCherry, + rol-6(su1006)]
VJ746	rde-1; rrls01[elt-2::gfp]; rr236[end-3::rde-1; elt-2::rde-1; inx-6::gfp]; N2; fgIs101[elt-2p::lifeact::linker::gfp::unc-54 3'UTR; rol-6(su1006)]
VJ746	rde-1; rrls01[elt-2::gfp]; rr236[end-3::rde-1; elt-2::rde-1; inx-6::gfp]; fgIs101[5.0 Kb elt-2p::lifeact::linker::gfp::unc-54 3'UTR) + rol-6(su1006)]
VJ756	rde-1; rrls01[elt-2::]; rr236[end-3::rde-1; elt-2::rde-1; inx-6::gfp]; fgEx185[566 bp elt-2p::sec-23::gfp]; fgEx204[erm-1p::erm-1::mCherry, + rol-6(su1006)]
VJ756	rde-1; rrls01[elt-2::]; rr236[end-3::rde-1; elt-2::rde-1; inx-6::gfp]; fgEx185[566 bp elt-2 sec-23::gfp; erm-1::mCherry]
VJ771	unc-119(ed3); fgEx199[elt-2p::lifeact::pagfp::elt-2 3'UTR + elt-2::lifeact::linker::mCherry::unc-54 3'UTR + unc-119(+)]
VJ771	unc-119(ed3); fgEx199[566 bp elt-2p::lifeact::pagfp::elt-2 3'UTR + 566 bp elt-2p::mCherry + unc-119(+)]
VJ774	unc-119(ed3); fgEx221[act-1p::act-1::gfp::unc-54 3'UTR + unc-119(+)]	Low copy number transgene array (2 ng/µl injected).
VJ774	unc-119(ed3); fgEx229.[act-1p::act-1::gfp::unc-54 3'UTR + unc-119(+)]
VJ780	unc-119(ed3); fgEx222[act-2p::act-2::gfp::unc-54 3'UTR + unc-119(+)]	Low copy number transgene array (1ng/µl injected).
VJ780	unc-119(ed3); fgEx230[act-2p::act-2::gfp::unc-54 3'UTR + unc-119(+)]
VJ781	wsp-1a(cas723[gfp::wsp-1a]); arx-2(cas725[arx-2::tag-rfp]); pwIs72[vha-6p::gfp::rab-5 + Cbr-unc-119(+)]
VJ781	rab-5::gfp; wsp-1a(cas723[gfp::wsp-1a]); arx-2(cas725[arx-2::tag-rfp])
VJ782	wsp-1a(cas723[gfp::wsp-1a]); arx-2(cas725[arx-2::tag-rfp]); pwIs69[vha6p::gfp::rab-11 + unc-119(+)]
VJ782	rab-11::gfp; wsp-1a(cas723[gfp::wsp-1a]); arx-2(cas725[arx-2::tag-rfp])
VJ784	wsp-1a(cas723[gfp::wsp-1a]); arx-2(cas725[arx-2::tag-rfp]); fgEx224[elt-2p::cap-1::gfp + unc-119(+)]
VJ784	elt-2p::cap-1::gfp; wsp-1a(cas723[gfp::wsp-1a]); arx-2(cas725[arx-2::tag-rfp])
VJ785	wsp-1a(cas723[gfp::wsp-1a]); arx-2(cas725[arx-2::tag-rfp]; fgEx231[elt-2p::arx-2::gfp]
VJ785	unc-119(ed3); fgEx231[5 kb elt-2p::arx-2::gfp + unc-119(+)]; wsp-1a(cas723[gfp::wsp-1a]); arx-2(cas725[arx-2::tag-rfp])
VJ787	arx-2(cas725[arx-2::tag-rfp]); pwIs68(vha-6p::rab-8::gfp)
VJ787	arx-2(cas725[arx-2::tag-rfp]); pwIs68(vha-6p::rab-8::gfp)
VJ789	unc-119(ed3); fgEx224[elt-2p::cap-1::gfp + unc-119(+)]
VJ789	unc-119(ed3); fgEx232[5 Kb elt-2p::cap-1::gfp + unc-119(+)]
VJ792	act-2(ok1229); fgIs100[erm-1p::erm-1::gfp + rol-6(su1006)]
VJ795	unc-119(ed3); fgEx225[5 Kb elt-2p::rab-11::gfp + unc-119(+)]	Low copy number transgene array (1 ng/µl injected).
VJ795	unc-119(ed3); fgEx233[5 Kb elt-2p::rab-11::gfp + unc-119(+)]
VJ796	unc-119(ed3); fgEx226[elt-2p::unc-60::gfp + unc-119(+)]	gfp at C-terminus.
VJ796	unc-119(ed3; fgEx234[5 Kb elt-2p::unc-60::gfp + unc-119(+)]
VJ797	unc-119(ed3); fgEx227[elt-2p::gfp::unc-60::gfp + unc-119(+)]	gfp at N-terminus.
VJ797	unc-119(ed3; fgEx235[5 Kb elt-2p::gfp::unc-60::gfp + unc-119(+)]
VJ802	N2?; fgEx17[aqp-1p::aqp-1::gfp + rol-6(su1006)]	Low copy number transgene array (2 ng/µl injected).
VJ808	N2; fgEx228[elt-2p::unc-60::gfp; + rol-6(su1006)]
VJ808	N2; fgEx236[elt-2p::unc-60::gfp; + rol-6(su1006)]
VJ810	N2; fgIs103[5.0 Kb elt-2p::lifeact::linker::gfp::unc-54 3'UTR) + rol-6(su1006)]
VJ811	fgIs237[elt-2p::lifeact::linker::gfp::unc-54 3'UTR; rol-6(su1006)]; pwls429[vha-6p::mCherry::rab-7 + unc-119(+)]
VJ812	act-1(tm6888); fgEx178[erm-1p::erm-1::gfp + unc-119(+)]
VJ813	act-3(tm6924); fgEx178[erm-1p::erm-1::gfp + unc-119(+)]

## Sheet: Table S3
Table S3. Scaled-intensity RNAi*. Annotation to Figures.
Experiment and RNAi (Panels)	Dilution factor of RNAi clone with empty vector	Parental RNAi: evaluation of phenotypes in the next generation	Larval RNAi: evaluation of phenotypes in the same generation	Evaluation time points	Temprature	IPTG	Comments
Figure 1 (E, F, H, L): L1 arrest: unc-60	unc-60 1:5	yes	no	early: 36-48h after initiation of RNAi; late: 48-72h after initiation of RNAi.	20-22°C	2mM
Figure 1 (I, M): L1 arrest: arx-2	arx-2 1:4	yes	no	early: 36-48h after initiation of RNAi; late: 48-72h after initiation of RNAi.	20-22°C	2mM
Figure 1 (J, N): L1 arrest: cap-1	cap-1 1:2	yes	no	early: 36-48h after initiation of RNAi; late: 48-72h after initiation of RNAi.	20-22°C	2mM
Figure 1 (P-R): Early embryonic arrest	unc-60 1:3, arx-2 1:0, cap-1 1:0	yes	no	36-60h after initiation of RNAi	20-22°C	2mM
Figure 1 (T-V): Late embryonic arrest	unc-60 1:5, arx-2 1:2, cap-1 1:0	yes	no	36-60h after initiation of RNAi	20-22°C	2mM
Figure 1 (W-Z): Excretory canal phenotypes and TEM	as in L1 arrest	yes	no	36-60h after initiation of RNAi	22°C	2mM
Figure 2 (A-B): Embryonic arrest: actin	actin: 1:2	yes	no	48h after initiation of RNAi	22°C	2mM
Figure 2 (C, D, L): Larval arrest: actin	actin: 1:5-1:9, act-5-LE17bp-3’UTR 1:0	yes	no	48-60h after initiation of RNAi	22°C	2mM
Figure 2 (J): actin larval RNAi	actin: 1:0	no	yes	24-60h after initiation of RNAi	22°C	2mM
Figure 2 (M, N)	arx-2, cap-1, unc-60: as indicated	yes	no	48h after initiation of RNAi	22°C	2mM
Figure 2 (O)	arx-2, cap-1, unc-60 1:3	yes	no	36-60h after initiation of RNAi	22°C	2mM
Figure 2: (R-W)	arx-2, cap-1, unc-60, actin: as in Figs.1 and 2, L1 arrest	yes	no	36-48h after initiation of RNAi	22°C	2mM
Figure 3: let-767	let-767 1:0	yes	no	Early: 48h, late: 72h after RNAi initiation	22°C	2mM
Figure 3: chc-1	chc-1 1:0	yes	no	24-48h after initiation of RNAi	22°C	2mM
Figure 3: unc-60, arx-2, cap1, actin	as in Figs. 1 and 2 for L1, early- and late embryonic arrest	yes	no	as for let-767 and chc-1 above	22°C	2mM
Figure 5 (A)	chc-1 1:0, arx-2 1:2, let-767 1:2, unc-60 1:2	yes	no	48h after initiation of RNAi	22°C	2mM
Figure 5 (B-C)	all 1:0 except actin 1:2	yes	no	48h and 60h after initiation of RNAi at high and low temp, resp.	as indicated	2mM
Figure 5 (D-K)	arx-2, cap-1, unc-60, actin, rab-1 titrated as indicated in text, ifc-2 1:0, rab-10 1:0	yes	no	48h after initiation of RNAi	as indicated	2mM
Figure 6 (C-D)	actin: 1:5, arx-2: 1:2-1:4, cap-1 1:2, unc-60: 1:5	yes	no	48h after initiation of RNAi	22°C	2mM
Figure 7	actin 1:5-1:9, act-1 -2 -3 -4 -5 3'UTR 1:0. Double to quintuple RNAis were equal mixes of each component (e.g., triple 1:1:1).	yes	no	48h after initiation of RNAi	22°C	2mM	rrf-3 background was used to enhance RNAi effect, as indicated
Figure 8 (E-I)	actin 1:5, act-1 -2 -3 -4 -5 3'UTR 1:0. Double to quintuple RNAi were equal mixes of each component (e.g., triple 1:1:1).	yes	no	48h after initiation of RNAi	22°C	2mM
Figure S1	as in Fig.1 for L1 arrest	yes	no	48-72h after initiation of RNAi	22°C
Figure S1 Intestine-specific RNAi	chc-1 1:2, arx-2 1:4, let-767 1:3, unc-60 1:5	yes	no	48h after initiation of RNAi	22°C	2mM	late L4-young adult parents
Figure S2	as in Figure 2 (R-W)	yes	no	48h-96h after initiation of RNAi	22°C	2mM
Figure S4	actin: 1:5, arx-2: 1:2-1:4, cap-1 1:2, unc-60: 1:5, sma-1 1::0	yes	no	48h after initiation of RNAi	22°C	2mM
Figure S8	all 1::0	yes	no	48h after initiation of RNAi	22°C	2mM
* Conditions must be empirically determined and adjusted to growth conditions and purity of bacterial RNAi clones (approximate average values are shown). Each condition produces a spectrum of phenotypes of different severity and can be titrated to optimize the generation of animals with the desired phenotype.
