# Supplementary material for: Branched-chain actin dynamics polarizes vesicle trajectories and partitions apicobasal epithelial membrane domains
Source: Sci Adv. 2023 Jun 28;9(26):eade4022. doi: 10.1126/sciadv.ade4022 (PMC10306301; doi:10.1126/sciadv.ade4022)
Supplement: Supplementary file 3 — Movies S1 and S2 [file sciadv.ade4022_movies_s1_and_s2.zip]

Archive with 2 entries (2 files):
- ade4022_Movie_S1.mp4
- ade4022_Movie_S2.mp4
